# Supplementary material for: Identifying Selection Signatures for Backfat Thickness in Yorkshire Pigs Highlights New Regions Affecting Fat Metabolism
Source: Genes (Basel). 2019 Mar 28;10(4):254. doi: 10.3390/genes10040254 (PMC6523431; doi:10.3390/genes10040254)
Supplement: Supplementary file 1 [file genes-10-00254-s001.zip]

Archive with 2 entries (2 files):
- Supplementary Materials.pdf
- Supplementary Table S5.xlsx
