# Supplementary material for: Identifying Selection Signatures for Backfat Thickness in Yorkshire Pigs Highlights New Regions Affecting Fat Metabolism
Source: Genes (Basel). 2019 Mar 28;10(4):254. doi: 10.3390/genes10040254 (PMC6523431; doi:10.3390/genes10040254)
Supplement: Supplementary file 1 [file genes-10-00254-s001.zip › Supplementary Table S5.xlsx]

## Sheet: Enrichment
Category	Term	Count	%	PValue	Genes	List Total	Pop Hits	Pop Total	Fold Enrichment	Bonferroni	Benjamini	FDR
BP:
GOTERM_BP_DIRECT	GO:0007155~cell adhesion	18	4.27553	0.0110375	ENSG00000169855, ENSG00000161640, ENSG00000050555, ENSG00000107562, ENSG00000196090, ENSG00000105492, ENSG00000254521, ENSG00000105366, ENSG00000112761, ENSG00000110841, ENSG00000168995, ENSG00000144810, ENSG00000169862, ENSG00000135451, ENSG00000135535, ENSG00000129450, ENSG00000142512, ENSG00000170558	336	459	16792	1.95985	1	1	16.9322
GOTERM_BP_DIRECT	GO:0070493~thrombin receptor signaling pathway	3	0.712589	0.0130212	ENSG00000164251, ENSG00000145703, ENSG00000181104	336	9	16792	16.6587	1	0.999967	19.6738
GOTERM_BP_DIRECT	GO:0006396~RNA processing	7	1.66271	0.0130664	ENSG00000278619, ENSG00000048740, ENSG00000151746, ENSG00000138668, ENSG00000083635, ENSG00000140955, ENSG00000152795	336	97	16792	3.60653	1	0.999002	19.7353
GOTERM_BP_DIRECT	GO:0019827~stem cell population maintenance	5	1.18765	0.0174385	ENSG00000133398, ENSG00000145388, ENSG00000160563, ENSG00000152944, ENSG00000042429	336	50	16792	4.99762	1	0.999023	25.4762
GOTERM_BP_DIRECT	GO:2000352~negative regulation of endothelial cell apoptotic process	4	0.950119	0.0178257	ENSG00000097007, ENSG00000173376, ENSG00000120156, ENSG00000118503	336	28	16792	7.13946	1	0.99655	25.9654
GOTERM_BP_DIRECT	GO:0016180~snRNA processing	3	0.712589	0.0267699	ENSG00000138785, ENSG00000149262, ENSG00000108506	336	13	16792	11.533	1	0.999197	36.463
GOTERM_BP_DIRECT	GO:0045893~positive regulation of transcription, DNA-templated	18	4.27553	0.0293759	ENSG00000111145, ENSG00000108510, ENSG00000168876, ENSG00000089123, ENSG00000029153, ENSG00000172766, ENSG00000042429, ENSG00000048649, ENSG00000156802, ENSG00000266412, ENSG00000185668, ENSG00000181104, ENSG00000138668, ENSG00000159592, ENSG00000120690, ENSG00000117595, ENSG00000070193, ENSG00000164107	336	515	16792	1.74674	1	0.998785	39.2477
GOTERM_BP_DIRECT	GO:0006807~nitrogen compound metabolic process	3	0.712589	0.0308261	ENSG00000112299, ENSG00000093134, ENSG00000114021	336	14	16792	10.7092	1	0.997905	40.7472
GOTERM_BP_DIRECT	GO:0048536~spleen development	4	0.950119	0.0345927	ENSG00000097007, ENSG00000168769, ENSG00000070193, ENSG00000118526	336	36	16792	5.55291	1	0.997898	44.4809
GOTERM_BP_DIRECT	GO:1900275~negative regulation of phospholipase C activity	2	0.475059	0.0395031	ENSG00000097007, ENSG00000151746	336	2	16792	49.9762	1	0.998257	49.017
GOTERM_BP_DIRECT	GO:0061028~establishment of endothelial barrier	3	0.712589	0.0396039	ENSG00000152939, ENSG00000107263, ENSG00000164251	336	16	16792	9.37054	1	0.996941	49.1064
GOTERM_BP_DIRECT	GO:0007010~cytoskeleton organization	8	1.90024	0.0428198	ENSG00000139132, ENSG00000077549, ENSG00000161791, ENSG00000135596, ENSG00000243910, ENSG00000167552, ENSG00000101349, ENSG00000092421	336	161	16792	2.48329	1	0.99681	51.8811
CC:
GOTERM_CC_DIRECT	GO:0016592~mediator complex	6	1.42518	0.000620899	ENSG00000108510, ENSG00000133398, ENSG00000160563, ENSG00000152944, ENSG00000144893, ENSG00000042429	366	35	18224	8.53583	0.180245	0.180245	0.834628
GOTERM_CC_DIRECT	GO:0043231~intracellular membrane-bounded organelle	24	5.70071	0.000920087	ENSG00000111145, ENSG00000072210, ENSG00000172661, ENSG00000103168, ENSG00000120341, ENSG00000169047, ENSG00000126883, ENSG00000087470, ENSG00000099290, ENSG00000101310, ENSG00000154305, ENSG00000105379, ENSG00000167515, ENSG00000143498, ENSG00000124222, ENSG00000102471, ENSG00000040487, ENSG00000144810, ENSG00000244038, ENSG00000131944, ENSG00000173744, ENSG00000131941, ENSG00000227345, ENSG0000…	366	558	18224	2.14161	0.255143	0.136949	1.2345
GOTERM_CC_DIRECT	GO:0000139~Golgi membrane	22	5.22565	0.00852661	ENSG00000150961, ENSG00000112367, ENSG00000120341, ENSG00000075651, ENSG00000114354, ENSG00000066455, ENSG00000101310, ENSG00000154305, ENSG00000071073, ENSG00000167515, ENSG00000153976, ENSG00000174695, ENSG00000132958, ENSG00000164414, ENSG00000170962, ENSG00000124222, ENSG00000102471, ENSG00000198964, ENSG00000115446, ENSG00000140943, ENSG00000196371, ENSG00000129993	366	591	18224	1.85352	0.935443	0.598844	10.9129
GOTERM_CC_DIRECT	GO:0032039~integrator complex	3	0.712589	0.0269704	ENSG00000138785, ENSG00000149262, ENSG00000108506	366	13	18224	11.4905	0.999841	0.887777	30.854
GOTERM_CC_DIRECT	GO:0032040~small-subunit processome	4	0.950119	0.0325069	ENSG00000111615, ENSG00000183520, ENSG00000117597, ENSG00000108651	366	35	18224	5.69055	0.999974	0.879367	35.9785
GOTERM_CC_DIRECT	GO:0071203~WASH complex	3	0.712589	0.0353666	ENSG00000077549, ENSG00000172661, ENSG00000099290	366	15	18224	9.95847	0.99999	0.853449	38.4855
GOTERM_CC_DIRECT	GO:0031410~cytoplasmic vesicle	10	2.3753	0.0478147	ENSG00000152939, ENSG00000197822, ENSG00000111348, ENSG00000151746, ENSG00000164099, ENSG00000258102, ENSG00000100599, ENSG00000278311, ENSG00000173744, ENSG00000140941	366	235	18224	2.11882	1	0.89352	48.3753
MF:
GOTERM_MF_DIRECT	GO:0001594~trace-amine receptor activity	4	0.950119	0.000149499	ENSG00000146383, ENSG00000146399, ENSG00000237110, ENSG00000146378	337	6	16881	33.3947	0.0725841	0.0725841	0.21531
GOTERM_MF_DIRECT	GO:0001104~RNA polymerase II transcription cofactor activity	5	1.18765	0.00549605	ENSG00000108510, ENSG00000133398, ENSG00000152944, ENSG00000144893, ENSG00000042429	337	36	16881	6.95722	0.937815	0.750631	7.63781
GOTERM_MF_DIRECT	GO:0045294~alpha-catenin binding	3	0.712589	0.0159939	ENSG00000196090, ENSG00000057294, ENSG00000170558	337	10	16881	15.0276	0.999704	0.933376	20.7403
GOTERM_MF_DIRECT	GO:0045295~gamma-catenin binding	3	0.712589	0.0228514	ENSG00000196090, ENSG00000148737, ENSG00000170558	337	12	16881	12.523	0.999991	0.94567	28.3417
Pathway:
KEGG_PATHWAY	hsa05412:Arrhythmogenic right ventricular cardiomyopathy (ARVC)	5	1.18765	0.0330898	ENSG00000151062, ENSG00000151067, ENSG00000057294, ENSG00000148737, ENSG00000170558	126	67	6879	4.07427	0.998383	0.998383	34.2021
KEGG_PATHWAY	hsa00600:Sphingolipid metabolism	4	0.950119	0.0532552	ENSG00000172296, ENSG00000188611, ENSG00000198964, ENSG00000135587	126	47	6879	4.6464	0.999971	0.994627	49.3766
KEGG_PATHWAY	hsa04540:Gap junction	5	1.18765	0.0756603	ENSG00000087460, ENSG00000170962, ENSG00000164742, ENSG00000185532, ENSG00000167552	126	88	6879	3.102	1	0.993323	62.4193
KEGG_PATHWAY	hsa04923:Regulation of lipolysis in adipocytes	4	0.950119	0.0811051	ENSG00000087460, ENSG00000164742, ENSG00000169047, ENSG00000185532	126	56	6879	3.89966	1	0.982383	65.0821
KEGG_PATHWAY	hsa04912:GnRH signaling pathway	5	1.18765	0.0832783	ENSG00000087460, ENSG00000164742, ENSG00000075651, ENSG00000151067, ENSG00000065559	126	91	6879	2.99974	1	0.963903	66.0956
KEGG_PATHWAY	hsa05216:Thyroid cancer	3	0.712589	0.0967949	ENSG00000114354, ENSG00000266412, ENSG00000148737	126	29	6879	5.64778	1	0.960868	71.8156
